# Supplementary material for: Exploring the Mechanisms of Iron Overload-Induced Liver Injury in Rats Based on Transcriptomics and Proteomics
Source: Biology (Basel). 2025 Jan 16;14(1):81. doi: 10.3390/biology14010081 (PMC11761193; doi:10.3390/biology14010081)
Supplement: Supplementary file 1 [file biology-14-00081-s001.zip]

Archive with 1 entries (1 files):
- biology-3382499-Supplementary materials.pdf
